# Supplementary material for: The development of pGALSplus: evaluating feasibility and acceptability of an assessment to facilitate the identification and triage of children with musculoskeletal presentations
Source: Rheumatol Adv Pract. 2024 Aug 1;8(3):rkae089. doi: 10.1093/rap/rkae089 (PMC11319642; doi:10.1093/rap/rkae089)
Supplement: rkae089_Supplementary_Data [file rkae089_supplementary_data.zip]

Archive with 2 entries (2 files):
- 24-046 Supplementary Data S2.pdf
- 24-046 Supplementary Data S1.pdf
